# Supplementary material for: Clinical and Molecular Characterization of Myeloid Sarcoma: A Systematic Review and Meta-Analysis
Source: Cancers (Basel). 2025 Dec 12;17(24):3975. doi: 10.3390/cancers17243975 (PMC12730967; doi:10.3390/cancers17243975)
Supplement: Supplementary file 1 [file cancers-17-03975-s001.zip]

Archive with 1 entries (1 files):
- cancers-3973514-supplementary.pdf
